# Supplementary material for: A Structural Perspective on the RNA Editing of Plant Respiratory Complexes
Source: Int J Mol Sci. 2022 Jan 8;23(2):684. doi: 10.3390/ijms23020684 (PMC8775464; doi:10.3390/ijms23020684)
Supplement: Supplementary file 1 [file ijms-23-00684-s001.zip]

Archive with 1 entries (1 files):
- ijms-1538644-supplementary.pdf
